# Supplementary material for: Neutral ceramidase regulates breast cancer progression by metabolic programming of TREM2-associated macrophages
Source: Nat Commun. 2024 Feb 1;15:966. doi: 10.1038/s41467-024-45084-7 (PMC10834982; doi:10.1038/s41467-024-45084-7)
Supplement: Supplementary file 4 — Source Data [file 41467_2024_45084_MOESM4_ESM.xlsx]

## Sheet: Fig. 1
Fig. 1
1a	Tumor incidence curve
	Days	WT	NcDase-/-
	75		1
	80		1
	80		1
	85		1
	85		1
	90		1
	90		1
	90		1
	90		1
	95		1
	95		1
	95		1
	95		1
	100	1	1
	105		1
	105		1
	105	1	1
	105		1
	110		1
	110		1
	110		1
	110	1	1
	110	1	1
	115		1
	115		1
	115	1	1
	117	1
	120	1
	125
	130	1
	130	1
	130	1
1b	Tumor growth curve
	days	WT		NcDase-/-
		mean	SD	mean	SD
	4	0	1	0	1.4
	6	0	2	0	2
	8	0	10	0	20
	10	0	12	0	34
	11	56	25	150	66
	12	100	55	500	125
	13	200	100	800	231
	14	330	200	1600	430
	15	680	245	3000	950
	16	1800	367	5100	1000
1c	Tumor weight(g)
	WT	NcDase-/-
	5.5	9
	5.2	8
	4.5	9
	2	6
	1.2	2.4
	1.2	2.6
	1	3
	0.2	3.5
	3	5.5
	2.2	4.4
	1	5.2
	2.5	5
	3	5.3
	4	3.4
	3.3	4
	3.23	5.5
	4.4	6.2
	4.3	6
	4	5.1
	5.3
	2.7
1e	Type	Genes	Cor	pvalue
	ESCA	CD274	-0.156	0.0471831
	ESCA	CTLA4	0.057	0.469116
	ESCA	HAVCR2	-0.042	0.596705
	ESCA	LAG3	-0.047	0.554024
	ESCA	PDCD1	0.019	0.807798
	ESCA	PDCD1LG2	-0.151	0.0546112
	ESCA	TIGIT	0.038	0.629531
	ESCA	SIGLEC15	0.337	1.32766e-05
	PAAD	CD274	0.117	0.119501
	PAAD	CTLA4	-0.042	0.57296
	PAAD	HAVCR2	-0.03	0.692072
	PAAD	LAG3	0.028	0.708828
	PAAD	PDCD1	-0.011	0.885213
	PAAD	PDCD1LG2	0.019	0.798097
	PAAD	TIGIT	-0.062	0.40818
	PAAD	SIGLEC15	0.203	0.00661819
	STAD	CD274	-0.001	0.977451
	STAD	CTLA4	0.006	0.913128
	STAD	HAVCR2	-0.082	0.112951
	STAD	LAG3	-0.121	0.0189756
	STAD	PDCD1	-0.02	0.700614
	STAD	PDCD1LG2	-0.037	0.473937
	STAD	TIGIT	-0.004	0.944887
	STAD	SIGLEC15	0.155	0.00263238
	READ	CD274	0.167	0.0324874
	READ	CTLA4	0.122	0.117899
	READ	HAVCR2	0.013	0.871786
	READ	LAG3	-0.028	0.718903
	READ	PDCD1	-0.066	0.400709
	READ	PDCD1LG2	0.066	0.400403
	READ	TIGIT	0.141	0.0712838
	READ	SIGLEC15	0.179	0.0213193
	COAD	CD274	0.084	0.0718291
	COAD	CTLA4	-0.01	0.833699
	COAD	HAVCR2	0.077	0.101471
	COAD	LAG3	-0.044	0.343662
	COAD	PDCD1	-0.055	0.245188
	COAD	PDCD1LG2	0.104	0.0266031
	COAD	TIGIT	0.054	0.253682
	COAD	SIGLEC15	0.114	0.0152881
	LIHC	CD274	0.044	0.397597
	LIHC	CTLA4	-0.166	0.00137555
	LIHC	HAVCR2	-0.183	0.000398276
	LIHC	LAG3	-0.101	0.0528544
	LIHC	PDCD1	-0.153	0.00313116
	LIHC	PDCD1LG2	-0.01	0.843988
	LIHC	TIGIT	-0.113	0.0289238
	LIHC	SIGLEC15	0.199	0.000118029
	LUSC	CD274	-0.021	0.636554
	LUSC	CTLA4	-0.004	0.923195
	LUSC	HAVCR2	-0.025	0.578027
	LUSC	LAG3	0.047	0.293181
	LUSC	PDCD1	0.036	0.415425
	LUSC	PDCD1LG2	-0.037	0.407675
	LUSC	TIGIT	0.055	0.216016
	LUSC	SIGLEC15	-0.037	0.411963
	LUAD	CD274	-0.072	0.101991
	LUAD	CTLA4	-0.164	0.000198527
	LUAD	HAVCR2	-0.277	1.84162e-10
	LUAD	LAG3	-0.165	0.000172979
	LUAD	PDCD1	-0.168	0.000135216
	LUAD	PDCD1LG2	-0.183	3.01529e-05
	LUAD	TIGIT	-0.142	0.00121894
	LUAD	SIGLEC15	-0.157	0.000350263
	BRCA	CD274	0.01	0.745128
	BRCA	CTLA4	-0.116	0.000117057
	BRCA	HAVCR2	-0.026	0.384739
	BRCA	LAG3	-0.152	4.50924e-07
	BRCA	PDCD1	-0.168	2.24839e-08
	BRCA	PDCD1LG2	-0.042	0.161853
	BRCA	TIGIT	-0.058	0.0558596
	BRCA	SIGLEC15	0.171	1.09004e-08
1F	NcDase activity (mouse)			NcDase activity (human)
	PBS	TCM		PBS	TCM
	12.5296	1.1		5.52963	1.1
	14.7096	1.1112		6.70959	1.1112
	14.2156	0.9		4.21561	0.9
	11.3943	0.5		6.39429	0.9
	15.8756	0.6		8.87558	1.2

## Sheet: Fig. 2
Fig. 2
2c	cell counts per 40000 cells
		WT			NcDase-/-
	M1 mac 1	8059	12325	9800	5246	4564	6567
	M1 mac 2	351	123	434	264	456	345
	M1 mac 3	2936	3577	2600	1741	1456	1789
	M2 mac 1	262	188	345	246	200	342
	M2 mac 2	1114	900	1354	1468	1899	2054
	CD8+ T 1	2318	3345	1998	2458	3567	2000
	CD8+ T 2	5003	4398	5200	3543	3000	2765
	Neu	2238	2343	3432	1177	3422	1987
	DC cells	2194	2234	3452	1212	1000	1676
	NK cells	2599	4564	2065	3100	3566	4200
2e	cell counts per 40000 cells
		WT			NcDase-/-
	CD8+T 1	6576	7500	6000	4290	4800	2800
	CD8+T 2	471	600	1100	816	754	1000
	CD8+T 3	278	1000	750	3101	2200	1700
	CD8+T 4	896	1100	800	4367	3800	6600
	NK 1	785	900	1100	1020	800	1600
	NK 2	274	1800	1200	2999	1400	800
	CD4+T 1	5667	8000	6400	2530	3000	1600
	CD4+T 2	1954	1400	3000	1547	2200	1200
	CD4+ T 3	145	89	190	260	200	165
	CD4+ T 4	28	34	45	17	68	34
	B cells	19176	13323	12006	7772	8663	6577
2F		WT					NcDase-/-
	DP	7.28	5.48	11.2	10.3	6.5	13.2	8.9	16.2	11.2	15.1
	6C SP	18.1	23	22.1	24.7	20	11.3	10.2	15.2	8.32	7.9
	DN	29.1	41.5	23.6	27.4	44	23.3	11.7	29.59	17.5	30.3
	39 SP	45.52	30.1	43.14	37.6	29.5	52.2	69.2	38.91	63	46.7
2G
	PD-1 MFI	WT			NcDase-/-			p
	DP	1.596	1.4	1.69	2.234	2.455	2	0.013
	6C SP	0.3	0.245	0.343	0.887	1	0.866	0.0002
	DN	0.78	0.8	1	1.534	1.675	1.899	0.0027
	39 SP	3.06	3	3.466	3.134	2.9	3.378
	TOX MFI	WT			NcDase-/-			p
	DP	3.525	3.583	3.904	4.315	4.221	4.665	0.0152
	6C SP	2.988	3	3.1	3.665	3.234	3.564	0.0273
	DN	3.265	3.833	4.28	4.071	3.882	3.754
	39 SP	4.217	4.523	4.567	3.865	4.254	4.087
	CD244.2 MFI	WT			NcDase-/-			p
	DP	5	5.2	4.4	10	12	9.6	0.0019
	6C SP	5.5	5.8	6	10	12.3	13	0.0028
	DN	13	14	12.6	19	20	21	0.0007
	39 SP	20	21	22.4	22	20.5	24
	IFN-r (%)	WT			NcDase-/-			p
	DP	55	42	46	30	34	22	0.0219
	6C SP	62	54	70	36	30	42	0.0108
	DN	34	22	30	22	24	19
	39 SP	18	24	12	17	10	22
	IFN-g MFI	WT			NcDase-/-			p
	DP	43	46	40	23	20	26.776	0.0017
	6C SP	47.533	50	49.066	26.033	23.456	28.976	0.0002
	DN	22.012	16.785	15.784	13.3	12	14.564
	39 SP	15.795	14.563	17.865	10	9.807	12.347
	TNF- alpha (%)	WT			NcDase-/-			p
	DP	8	7	8.5	3	3.3	4
	6C SP	28	30	26	23.3	21	20
	DN	38	40	33	23.8	22	18	0.0043
	39 SP	3	2.3	2.7	3.6	4	2.5
2H	Tumor weight	Ly6C+ percentage
	0.57	60.3
	0.787	41.6
	0.9	69.4
	0.52	79.1
	1.22	63
	0.91	62.2
	1.845	50
	1.78	45.3
	1.745	37.5
	0.33	75
	1.445	36.3
	1.4	27.1
	1.62	38.7
	1.67	43.8
	0.99	39.6

## Sheet: Fig. 3
Fig 3
3c
3e	WT	NcDase-/-
	0.75	1.2
	0.72	1.3
	0.65	1.1
	0.4	0.8
	0.32	0.44
	0.32	0.46
	0.3	0.5
	0.22	0.55
	0.5	0.75
	0.42	0.64
	0.28
3f	Days	WT	NcDase-/-
	5
	6		1
	7		2
	8		1
	10	1	2
	12	1	1
	14		2
	16	1	1
	18	2	1
	20	1
	22	1
	24	1
	26
	28	1
3g		WT		NcDase-/-
	days	mean	SD	mean	SD
	0	0	0	0	0
	4	2	1.1	7	1.2
	8	15	6	56	9
	12	256	14	320	30
	16	380	28	455	19
	20	550	51	790	125
	24	750	110	1190	185
	28	850	125	1390	135
3i		Rag1-/-		Rag1-/-NcDase-/-		Rag1-/-CD8WT		Rag1-/-NcDase-/-CD8WT
	days	mean	SD	mean	SD	mean	SD	mean	SD
	0	0	0	0	0	0	0	0	0
	3	5	3	5	1.2	5	3	5	3
	6	35	6	45	2	18	6	25	6
	9	105	19	150	24	65	12	105	11
	12	210	23	265	36	115	23	168	19
	15	270	43	310	35	175	22	265	35
	18	410	43	405	39	230	23	350	29
3j	Ly6C-CD39+ %
	Rag1-/-CD8WT	Rag1-/-NcDase-/-CD8WT
	25	52.2
	38	48.6
	35	37.5
	41	55.2
	32	38.6
	32	46
	35	48.5
3c			NcDase-/-		WT
			Core	Margin	Core	Margin
		M1	36	18	55	38
		M2	54	88	37	62
		M1	32	15	61	35
		M2	68	85	39	65
		M1	39	17	59	32
		M2	61	83	42	68

## Sheet: Fig. 4
Fig. 4
4a
		WT				NcDase-/-
	PBS	15.8	14.5	18	15.4	16.9	15.7	17.4	16.5
	IL-4	19.6	21	18.5	19.2	27.5	31	26	27
	TCM	19.3	17.5	21	19	28.3	30	27.5	28
4b
		Only T			WT			NcDase-/-
	CM-Dir				24.6	30	27.4	27.3	26.3	24
	CM-indir	3.3	2.83	3.42	3.45	3.2	2	3.2	3.6	3.45
	TC-CM				2.76	2.5	3.1	2.7	3.6	3
4c	IFN-r MFI (1000)	ly6C+ CD39+						ly6C+ CD39-
		WT			NcDase-/-			WT			NcDase-/-
	PBS	8.5	8.9	9	5.6	5.8	6.5	33.6	30	37.7	22	23	24.3
	IL-4	4	4.2	3.8	2	3	2.5	20	22	18.8	10	8	8.6
	TCM	3.6	3.3	4.1	1.8	2.2	2	22	20	17.7	9.8	11	11.2
4d	Lag3 percentage (%)	ly6C+ CD39+								ly6C+ CD39-
		WT				NcDase-/-				WT				NcDase-/-
	PBS	25	22	20	21	22	24	19	26	19	17	18	21	23	18	21	26
	IL-4	33	30	35	37	40	39	43	46	20	21	22	19	28	26	23	30
	TCM	31	29	37	36	38	40	44	43	21	23	26	24	27	25	30	22
	TOX MFI (1000)	ly6C+ CD39+								ly6C+ CD39-
		WT				NcDase-/-				WT				NcDase-/-
	PBS	1.562	1.234	1.324	1.4	1.78	1.675	1.434	1.7	1.012	1.05	0.95	0.85	1.48	1.426	1.36	1.4
	IL-4	1.876	2.123	2.134	2.234	3.1	2.865	2.777	2.643	1.212	1.342	1.333	1.1	1.5	1.442	1.654	1.42
	TCM	2.343	2.543	2.654	2.543	2.786	3.245	3	2.345	1.212	1.111	1.145	1.324	1.586	1.777	1.786	1.834
4e		WT					NcDase-/-
	CD39	12.1	14.2	11.1	13.5	15.4	32.1	33.3	27.3	34.4	30.2
	LAG3	55.2	45.4	53.5	43.2	58.5	77.5	82.8	70.9	68.4	74.4
4f	Proliferation Rate	WT				NcDase-/-
	control	73	72.2	72.4	75	62	60	59	62.5
	IL-4	60	60.5	62	54.6	55	54.3	56	53.3
	TCM	61.3	60	58	63.4	53.5	55.4	54.3	56.5
4g	IFN-γ	WT				NcDase-/-
	control	500.5	520.3	450.7	480.2	400.3	360.6	350.2	376
	IL-4	300.1	240.3	320.4	260.4	160.2	110.1	134.2	154.3
	TCM	330.1	310.2	320.1	300.6	145.4	143.4	155.3	145.2

## Sheet: Fig. 5
Fig. 5
5b	DGAT2	WT					NcDase-/-
	M0	1	1.1	1.05	0.75	1.3	1.2	1.4	1.4	1.35	1.24
	M2	0.45	0.5	0.6	0.35	0.58	1.1	1.3	1.23	1.4	1.444
	Gpat3	WT					NcDase-/-
	M0	1	0.88	1.13	1.23	0.74	1.2	1.45	1.35	1.66	1.1
	M2	0.44	0.56	0.45	0.28	0.67	1.1	0.87	1.34	1.23	1.29
	LipC	WT					NcDase-/-
	M0	1	0.75	0.9	1.2	1.33	2.5	2	2.4	2.6	3
	M2	4.3	3	3.6	4.5	5	7.2	8	6.8	7	7.4
	Atgl	WT					NcDase-/-
	M0	0.7	1.1	1	1.3	1.32	1.7	2	2.2	2.4	1.4
	M2	0.66	1.23	1	0.8	1.1	1.75	2	2.2	1.45	1.6
	Hilpda	WT					NcDase-/-
	M0	1	1.3	1.05	0.75	0.88	1.2	1.4	0.94	0.88	1.23
	M2	1.4	1.5	1.34	1.67	1.4	2.2	2.3	1.98	1.89	2.2
5d	BODIPY Lipidbody			BODIPY CholEsteryl FL-C12			MFI C16 FL BODIPY (1000)
	WT	NcDase-/-		WT	NcDase-/-		WT	NcDase-/-
	6.59	8.9765		500	865		8.759	10.982
	5.7876	8.9765		456	750		7.675	8.754
	5.6456	7.8986		430	800		8.765	9.876
	7.6546	8.7676		480	780		12.231	10.923
	4.6567	7.6784		530	835		7.678	10.827
	6.7567	8.0654		550	854		10.231	9.457
5e		WT						NcDase-/-
	Control	4	3.2	3.2	4.2	4.2	3.8	4.4	4.6	4	3.8	4	4.2
	TCM	5.8	6	6.5	6.4	5.7	5.5	9	8.5	8.4	7.3	7.3	8.2
5g			WT						NcDase-/-
	Control	PBS	3.8	3.2	3	4.3	4.5	3.7	4	4.4	3.8	3.8	4.2	4.5
		IL-4	2.2	2	1.8	1.6	2.1	1.4	3	2.6	2.8	2.4	1.7	2
	Orlistat	PBS	5.8	7.2	7	6	5.8	5.6	6.2	7.2	7	6.6	5.8	7
		IL-4	6.5	7.8	6	7.9	6.9	7.4	11	11.5	10.5	12	10.2	9.9
	Time	WT PBS		NC KO PBS
5I		mean	SD	mean	SD
	1.3	36	3.3	45	6.4
	10	38	4.2	46	7.4
	18.6	38	4.4	47	6.9
	28.5	19.8	4.2	21.2	3.3
	39.3	19.4	4.6	23	4.9
	50	18.8	4.2	20.2	4.1
	58	60	5	80	9
	64.6	63	5.2	84	10
	71.2	64	5	85	9.5
	77.8	63	4.9	85.7	6
	86.7	15.5	5.2	15.4	2.7
	95.4	14	4.8	13	2.6
	104	13	4.7	11	2.6
5J
	Basal OCR	WT	NcDase-/-		ATP production	WT	NcDase-/-		Spare respiration	WT	NcDase-/-
		36.3	45			17	25.5			43.2	62
		32	49			13.5	21			38.6	66.5
		39.5	41.2			20	28.5			47	58
5k
	Time	WT PBS		WT IL4		WT TCM		NcDase-/-PBS		NcDase-/-IL4		NcDase-/-TCM
		Mean	SD	Mean	SD	Mean	SD	Mean	SD	Mean	SD	Mean	SD
	1.3	46	3.3	55	4.5	58	3.3	47.9	6.4	60	2.5	67	3.3
	10	43	4.2	58	5.5	60	4.2	45.7	7.4	65	1.9	73	4.2
	18.6	41.9	4.4	62	3.6	62	4.4	44.3	6.9	66	2.6	75	4.4
	28.5	19.8	4.2	22.1	2.2	19.8	4.2	21.2	3.3	23.9	1.1	19.8	4.2
	39.3	19.4	4.6	21.3	3.3	19.4	4.6	23	4.9	25.4	4	19.4	4.6
	50	18.8	4.2	20.2	2.5	18.8	4.2	20.2	4.1	23.2	1.2	18.8	4.2
	58	69.4	5	120	4.5	96	4.2	75	9	145	11	130	8
	64.6	68.1	5.2	123	5.5	100	7	78	10	150	12	133	9
	71.2	69.4	5	130	3.6	103	7.5	81	9.5	152	13.5	136	8
	77.8	71.3	4.9	133	2.2	100	8	80	6	147	12	136.5	4.2
	86.7	13	5.2	18	3.3	15.5	5.2	14.3	2.7	16.4	0.6	14	5.2
	95.4	12	4.8	18	2.5	13.6	4.8	14.1	2.6	15.1	0.5	12	4
	104	11	4.7	16	2.5	13	4.7	13.4	2.6	14.3	0.5	11	3.8
5L		WT PBS				NC KO PBS
	control	70	73	75	74	61	60	55	65
	TCM	61	58	57	66	48	44	49	52
	TCM+Orlistat	71	77	70	66	58	64	62	62.4

## Sheet: Fig. 6
Fig. 6
6a	tumor volume
	days	WT		NcDasecKO
	0	0	0	0	0
	5	5	3	5	1.2
	8	15	6	58	12
	10	70	27	126	58
	13	87.9	23	187	75
	15	171	43	360	79
	17	225	52	415	86
	20	315	75	516	90
	23	445	106	701	96
6b	Tumor Weight
	WT	NcDasecKO
	0.522	0.832
	0.564	0.743
	0.401	0.649
	0.636	0.661
	0.255	0.484
	0.489	0.595
6c
		WT					NcDasecKO
	LAG3	16.3	22	23	15	21	28	32	29	39	36
	PD1	5	8.6	9.8	7.8	5.97	12.3	11.9	12.8	30.2	14.8
	TOX	12.3	12	13.8	10	21	15.7	19.7	25.6	18.6	19.5
6d		WT			NcDasecKO
	M1 mac1	1977	1620	1551	2505	2445	1963
	M1 mac2	2018	1616	1625	1573	1751	1519
	M1 mac3	9859	7627	10227	6168	7466	5082
	M2 mac 1	121	120	87	198	257	131
	CD8+ T 1	223	170	301	412	617	355
	CD8+ T 2	7246	8016	5960	9082	9136	10099
	CD8+ T 3	1694	2120	2125	898	1023	735
	CD8+ T 4	1310	1122	1242	971	1064	1519
	CD4+ T 1	6088	7381	8160	8575	7847	8647
	CD4+ T 2	963	2046	1325	714	341	879
	DC cell	1443	2363	1758	2577	1814	2116
	NK	5685	4573	4636	5201	5012	5664
	Neutrophils	1014	884	950	1082	1040	1155
6e
	PD-L1+ TAM			CD206+ TAM
	WT	NcDasecKO		WT	NcDasecKO
	37	71		11.7	14.4
	46	68		14.7	16.3
	35	64		13.6	13.1
	47	81		10.8	14.1
	32	44		10.5	18.5
	32	46
6f
	TNF-a			ArgI
	WT	NcDase-/-		WT	NcDase-/-
	19.7	9.9		1.1	4.3
	21	11		1.3	3.8
	24	12.4		0.9	5
	17	10		1.4	3.2
	15	14		1.4	3.7
6g		WT					NcDase-/-
	LAG3	16.3	22	23	15	21	28	32	29	39	36
	PD1	5	8.6	9.8	7.8	5.97	12.3	11.9	12.8	30.2	14.8
	TOX	12.3	12	13.8	10	21	15.7	19.7	25.6	18.6	19.5
6h		WT					NcDasecKO
	IL-1β	27	28	29	39	36	16.3	18	23	15	21
	IL-12p70	178	185	228	302	248	105	86	98	125	145
	TNF-α	157	197	256	186	195	123	118	148	115	98
		WT					NcDasecKO
	CCL3	5.7	4.8	6	3.9	3.6	2.3	1.8	2.3	2.6	3.2
	CCL4	37.8	48.5	56	30	54.8	19.5	21.6	35.2	26.9	31.3
	CCL5	46.6	55.6	64.3	55.2	48.9	45.6	55.6	63.2	39.6	42.5
6i	IL-12a p70
	WT	NcDasecKO
	7.1	2.55
	6.8	1.82
	6.4	3.5
	8	4.1
	4.4	3.2
6k	Tumor growth
	days	WT		NcDasecKO		WT-CD8-Ab		NcDasecKO-CD8-Ab
		Mean	SD	Mean	SD	Mean	SD	Mean	SD
	0	0	0	0	0	0	0	0	0
	3	5	3	5	1.2	5	3	5	3
	6	15	6	56	2	18	6	25	6
	9	70	12	120	11	105	19	150	24
	12	115	23	250	19	210	23	270	36
	15	250	43	390	35	410	43	450	50
6L	Tumor growth
	days	WT		NcDasecKO		WT-PD-1 Ab		NcDasecKO-PD-1 Ab
		Mean	SD	Mean	SD	Mean	SD	Mean	SD
	0	0	0	0	0	0	0	0	0
	3	6	3.3	7	1.3	6	3	12	4
	6	22	5.5	63	2.4	22	4	35	12
	9	74	10	127	13	56	12	80	19
	12	123	20	268	32	96	18	145	20
	15	267	33	410	42	165	21	240	29

## Sheet: Fig. 7
Fig. 7
7a	Trem2+ TAM
	WT	NcDasecKO
	20.2	34.3
	16.5	30.4
	23.2	25.6
	25	35.2
	20.2	35.2
	Trem2+ realtive expressing
7b	WT	NcDase-/-
	1.1	2.9
	1	2.6
	0.8	1.8
7d	Total ceramide			Ceramide												SPH
	WT	NcDasecKO			WT					NcDasecKO						WT	NcDasecKO
	21.6862	57.0569		C14:0	0.2586	0.486667	0.510638	0.462846	0.154211	0.328462	0.327778	0.821429	0.232195	0.14497		41.75	5.77
	44.3995	60.9719		C16:0	0.4716	0.780667	0.987766	0.548347	0.5045	1.37778	1.39645	1.01018	0.83561	0.85858		12.99	5.24
	86.8656	95.0238		C18:0	0.356444	0.529255	0.118972	0.209917	0.587778	2.11	0.786508	4.83373	2.48982	1.4078		10.99	6.07
	29.5512	73.1746		C18:1	0.028	0.537111	0.239894	0.086561	0.076446	0.064231	0.062593	0.321429	0.15122	0.056213		13.55	6.52
	31.4945	108.564		C20:0	0.416	1.07553	0.735124	0.456	0.74	1.76846	1.6063	1.85714	1.79349	0.530732		57.07	9.58
				C22:0	1.849	3.38989	2.55	2.635	4.26632	7.49846	8.61444	10.1659	9.53846	9.11327
				C24:0	2.37244	1.06968	1.8668	0.9895	2.19316	1.11038	1.08074	0.98254	2.47366	2.56686
				C24:1	18.1964	36.54	24.892	26.435	49.83	45.402	48.592	78.556	69.441	61.424
				C26:1	0.128444	0.056383	0.058103	0.03595	0.2535	0.155159	0.231361	0.237168	1.06	0.326036
7E		WT			NcDasecKO
	C14:0	0.11	0.87	0.11	0.93	0.75	1.13
	C16:0	1.09	1.21	0.96	0.75	0.59	2.66
	C18:0	0.52	0.4	1.03	1.41	2.39	3.53
	C18:1	0.93	0.11	0.16	3.58	1.5	2.54
	C20:0	3.17	1.99	2.69	1.49	0.73	2.39
	C22:0	18.06	7.9	11.69	6.06	6.17	12.38
	C24:0	0.47	0.4	1.33	1.71	1.98	3.18
	C24:1	75.95	71.82	105.68	175.59	147.71	264.89
	C26:1	0.22	0.55	0.15	0.13	0.1	0.16
7F	BMDM					RAW264.7
	Vehicle	Ceramide	TCM			Vehicle	Ceramide
	30.6	78.7	219.3			24.4	46.52
	43	80.9	209.1			22.35	45.15
	31.8	95	268.9			29.5	39.12
	37.3	77.1	222.8			21.4	42.18
	28.5	66.7	213.2			24.5	38.93
7G	DMSO	ceramide	TNF-α	Cer+TNF-α
	183.6	70.3	660.36	345.1
	198.7	52.26	552.26	310.8
	107.2	45.1	445.1	297.8
	125.6	40.1	498.17	309.8
	178.2	57.71	572.71	256
7I		WT					NcDase-/-
	PBS	2.5	2.2	2.4	2.5	1.8	1	1.1	1.5	1.2	1.6
	TNF-α	4.1	5.1	5.8	5.1	4.3	2.3	2.5	3	2.9	3.1
7J		WT					NcDase-/-
	WT	7.8	9.6	8.5	7.5	12.2	16.3	14.7	23	17.5	21
	Trem2-/-	4.7	6.2	5.5	4.7	9.5	8	3.2	5.6	6.5	7.6
7K		WT				NcDase-/-				Trem2-/-				NcDase-/- Trem2-/-
	WT	1562	1234	1324	1400	1780	1432	1234	1700	1012	1050	950	850	1480	1426	1360	1400
	TCM	2343	2243	2354	2543	2796	3245	3301	2845	1212	1111	1145	1324	1586	1777	1786	1834

## Sheet: Fig. 8
Fig. 8
8a
	days	WT		NcDase-/-
		Mean	SD	Mean	SD
	4	3	1	2.5	1.4
	6	4	2	7	2
	8	20	10	40	20
	12	33	12	100	34
	14	56	25	150	40
	16	100	55	300	76
	18	200	65	550	80
	20	330	100	800	160
	22	450	100	1100	220
	24	786	175	1450	300
8b	tumor weight
	WT	NcDase-/-
	1250	1610
	1100	1360
	605	1760
	669	980
	460	840
	522	962
	496	1313
	659	1000
	429	1120
	316
8c	Ceramide+ F4/80+ in CD11b+ cells (%)
	WT	NcDase-/-
	3.5	9.1
	2.6	8.2
	3.4	6.2
	2.9	10.5
	4.1	11.3
8d	IFN-γ+ CD8 (%)			IFN-γ+ CD4 (%)			FOXP3+ CD4 (%)
	WT	NcDase-/-		WT	NcDase-/-		WT	NcDase-/-
	37.5	22.3		15	21.2		10	10.8
	33	21.6		17	17.3		9.7	8
	36	23		17.5	15.3		11	7.2
	40	26		22	19.5		8.9	12.2
	41.1	19.5		21	20.4		11.4	11.4
	36	26		20.2	18.9		12.4	10.9
8e		WT				NcDase-/-
	DP	34.5	32.4	33	17	52.9	43.6	42.2	41.2
	6C SP	28.9	35	28.3	49.6	26.6	20.8	21.1	22.4
	DN	20.5	18.3	8.3	15	11.5	17.2	15.1	11.4
	39 SP	16.2	14.3	30.4	18.4	8.96	18.4	21.6	25
8f	CD206 percentage			PD-L1 MFI
	WT	NcDase-/-		WT	NcDase-/-
	17.4	22		6000	9900
	12.5	27		4800	9000
	17.3	16.7		6800	7500
	9.71	34.3		7000	12000
	11	19.2		5000	9677
				6200	8400
8g		WT				NcDase-/-
	CD8 pop1	1552	1054	996	926	467	1014	518	664
	CD8 pop2	583	699	882	546	865	966	1000	1324
	Mac pop1	3400	2431	4046	2654	5676	4076	4323	4343
	Mac pop2	804	1506	1322	1765	840	751	1032	456

## Sheet: Supplementary Figure  2
Supplementary Figure 2
s2c
		WT					NcDase-/-							WT					NcDase-/-
	Ly6C+	3100	3030	3400	4000	3600	1700	1900	3300	1700	2000		CD39+	828	516	756	677	689	1636	760	1154	1234	1000
	Ly6C-	9700	5400	6000	5633	6300	9700	10000	7600	8000	6533		CD39-	2209	2693	1490	2376	1980	2079	924	1100	1345	1456
s2e	4-1BB	WT			NcDase-/-
	DP	100	121	89	132	109	78
	6C SP	87	98	112	112	103	132
	DN	100	134	76	143	107	107
	39 SP	111	65	132	88	112	102
	ICOS	WT			NcDase-/-
	DP	206	227	195	219	200	165
	6C SP	193	204	218	199	205	219
	DN	206	240	200	230	211	194
	39 SP	217	200	238	175	199	189
	CXCR3	WT			NcDase-/-
	DP	8516	8189	7724	10518	9373	7933
	6C SP	5927	6048	6558	7599	6734	6835
	DN	5598	5682	6796	7571	6655	7999
	39 SP	8224	8072	8485	8404	8480	7238
	Lag3	WT			NcDase-/-
	DP	458	604	500	585	439	491
	6C SP	315	303	410	603	543	700
	DN	179	179	237	245	200	322
	39 SP	342	280	333	312	270	345
	TIGIT	WT			NcDase-/-
	DP	458	604	413	585	365	491
	6C SP	315	303	410	348	304	410
	DN	179	179	237	184	171	322
	39 SP	360	303	333	312	285	345
	GZMB	WT			NcDase-/-
	DP	1635	2454	2013	2148	1825	2247
	6C SP	1836	2500	2121	2330	1825	2280
	DN	1863	2319	2045	2151	1781	2361
	39 SP	1598	2300	1952	1781	1539	1747
s2F	Lung			Spleen			dLN			tumor
	WT	NcDase-/-		WT	NcDase-/-		WT	NcDase-/-		WT	NcDase-/-
	5.5	4.8		5.8	6.5		1.3	2.4		33	52
	5.1	5.4		4	5		2.2	2		45	58
	6.2	6.7		4.6	4.3		2.4	2.55		28	50
	6.3	6.3		6.3	6.6		2.6	1.65		29	60
	6.65	5.2		6.6	6.9		2	1.55		38	50
	6.4	5		5.4	6		1.88	2.2		40	44
s2G
	ly6C+ CD8		ly6C- CD8
	WT	NcDase-/-	WT	NcDase-/-
	75	50	46	42
	78	44	44	45
	83	40	52	33
	58	38	58	46
	68	55	60	45
	72	58	40	37
s2H
		blood			mLN			neck LN			spleen			Lung			Liver			SI-LPL
	Ly6c-	0.8	1	0.9	0.2	0.23	0.18	0.3	0.4732	0.4	1.5	1.1283	1.23	1	1.1	1.1	0.4	0.64	0.052	0.2	0.3	0.24
	Ly6c+	2	2.4	2.2	1.1	1.4355	1.13	1.32	1.6288	1.43	3.2	2.98	3.1	1.79	2.1	1.94	1.493	1.98	1.75	1.25	1.5	1.33
s2J	Ki67+ %
	WT	NcDase-/-
	76.2	42.3
	73.2	45.1
	67.5	56.5
	62.3	35.4
	75.2	39.6
	59.6	42.3
s2K	AnnexinV+ %
	WT	NcDase-/-
	45.3	52.6
	45.6	58.2
	55.4	68.2
	35.6	60.4
	38.7	75.5
	40.4	65.7

## Sheet: Supplementary Figure 3
Supplementary Figure 3
s3D	day	WT		NcDase-/-
		mean	SD	mean	SD
	0	0	0	0	0
	4	0	3	7	1.2
	8	15	6	20	4
	12	310	14	320	30
	16	380	28	455	19
	20	550	51	490	48
	24	750	110	690	76
	28	850	125	790	105
s3E	WT	NcDase-/-
	0.75	0.9
	0.72	0.6
	0.65	0.9
	0.4	0.8
	0.6	0.44
	0.32	0.46
	0.3	0.35
	0.4	0.36
	0.5	0.6
	0.42	0.64
	0.28
s3f	day	Rag1-/-CD8NCKO		Rag1-/-NcDase-/-CD8NCKO		Rag1-/-CD8NCKO+CELs		Rag1-/-NcDase-/-CD8NCKO+CELs
		mean	SD	mean	SD	mean	SD	mean	SD
	0	0	0	0	0	0	0	0	0
	3	5	3	5	3	5	3	5	1.2
	6	18	6	25	6	35	6	45	2
	9	65	12	105	11	145	19	165	24
	12	115	23	168	19	260	23	280	36
	15	175	22	275	35	320	43	320	31
	18	210	23	350	29	390	43	405	35
s3g	Rag1-/-CD8NCKO	Rag1-/-NcDase-/-CD8NCKO
	25	52.2
	38	49
	32	39
	41	34
	32	39

[truncated: 5 more sheets: Supplementary Figure 4, Supplementary Figure 5, Supplementary Figure 6, Supplementary Figure 7, Uncropped Gels]
